# Supplementary material for: Seven new species of Begonia (Begoniaceae) in Northern Vietnam and Southern China
Source: PhytoKeys. 2018 Jan 29;(94):65–85. doi: 10.3897/phytokeys.94.23248 (PMC5799780; doi:10.3897/phytokeys.94.23248)
Supplement: XML Treatment for Begonia bambusetorum [file phytokeys.94.23248-treatment2.xml]

<!DOCTYPE tp:taxon-treatment
  PUBLIC "-//TaxonX//DTD Taxonomic Treatment Publishing DTD v0 20100105//EN" "tax-treatment-NSO.dtd">
<tp:taxon-treatment xmlns:tp="http://www.plazi.org/taxpub"><tp:treatment-meta><kwd-group><label>Taxon classification</label><kwd><named-content xmlns:xlink="http://www.w3.org/1999/xlink" content-type="kingdom">Plantae</named-content></kwd><kwd><named-content xmlns:xlink="http://www.w3.org/1999/xlink" content-type="order">ORDO</named-content></kwd><kwd><named-content xmlns:xlink="http://www.w3.org/1999/xlink" content-type="family">FAMILIA</named-content></kwd></kwd-group><mixed-citation publication-type="journal"><person-group><name><surname>Chen</surname><given-names>Wen-Hong</given-names></name><name><surname>Radbouchoom</surname><given-names>Sirilak</given-names></name><name><surname>Nguyen</surname><given-names>Hieu Quang</given-names></name><name><surname>Nguyen</surname><given-names>Hiep Tien</given-names></name><name><surname>Nguyen4</surname><given-names>Khang Sinh</given-names></name><name><surname>Shui</surname><given-names>Yu-Min</given-names></name></person-group><article-title>Seven new species of <italic><tp:taxon-name><tp:taxon-name-part taxon-name-part-type="genus" reg="Begonia">Begonia</tp:taxon-name-part></tp:taxon-name></italic> (<tp:taxon-name><tp:taxon-name-part taxon-name-part-type="family">Begoniaceae</tp:taxon-name-part></tp:taxon-name>) in Northern Vietnam and Southern China</article-title><source>PhytoKeys</source><day>29</day><month>1</month><year>2018</year><volume>2018</volume><issue>94</issue><fpage>65</fpage><lpage>85</lpage><pub-id pub-id-type="doi">10.3897/phytokeys.94.23248</pub-id></mixed-citation></tp:treatment-meta><tp:nomenclature><tp:taxon-name>
            <tp:taxon-name-part taxon-name-part-type="genus" reg="Begonia">Begonia</tp:taxon-name-part>
            <tp:taxon-name-part taxon-name-part-type="species" reg="bambusetorum">bambusetorum</tp:taxon-name-part>
            <object-id xmlns:xlink="http://www.w3.org/1999/xlink" content-type="ipni" xlink:type="simple">urn:lsid:ipni.org:names:77175485-1</object-id>
          </tp:taxon-name><tp:taxon-authority>H.Q.Nguyen, Y.M.Shui &amp; W.H.Chen</tp:taxon-authority><tp:taxon-status xmlns:xlink="http://www.w3.org/1999/xlink" xlink:type="simple">sp. nov.</tp:taxon-status><xref ref-type="fig" rid="F3">Fig. 3</xref><!--PageBreak--><tp:nomenclature-citation-list><tp:nomenclature-citation><tp:taxon-name>
                <tp:taxon-name-part taxon-name-part-type="genus" reg="Begonia">Begonia</tp:taxon-name-part> <tp:taxon-name-part taxon-name-part-type="infraspecific-rank">sect.</tp:taxon-name-part> <tp:taxon-name-part taxon-name-part-type="section" reg="Diploclinium">Diploclinium</tp:taxon-name-part></tp:taxon-name><comment>A. DC.</comment></tp:nomenclature-citation></tp:nomenclature-citation-list></tp:nomenclature><tp:treatment-sec sec-type="remarks" id="SECID0EIHAE"><title>Remarks.</title><p>The new species is similar to <italic><tp:taxon-name><tp:taxon-name-part taxon-name-part-type="genus" reg="Begonia">Begonia</tp:taxon-name-part> <tp:taxon-name-part taxon-name-part-type="species" reg="sinovietnamica">sinovietnamica</tp:taxon-name-part></tp:taxon-name></italic> C. Y. Wu in their habit and distribution (Fig. <xref ref-type="fig" rid="F1">1</xref>; Fig. <xref ref-type="fig" rid="F2">2</xref>), but different from the latter species in expanding villous hairs on petiole and peduncles (vs. pubescent), 2 petals of the male flowers (vs. 4 petals), 2 petals of the female flowers (vs. 5 rarely 4 petals).</p></tp:treatment-sec><tp:treatment-sec sec-type="material" id="SECID0EBIAE"><title>Type.</title><p>VIETNAM. Bac Kan Province, Nari county, An Tinh committee, <named-content xmlns:xlink="http://www.w3.org/1999/xlink" content-type="dwc:verbatimCoordinates" xlink:type="simple"><named-content content-type="geo-json" specific-use="{&#34;type&#34;:&#34;Point&#34;,&#34;coordinates&#34;:[106.083889,22.210833]}" id="NCID0EKIAE" xlink:type="simple">22°12’39”N, 106°05’02”E</named-content></named-content>, 285 m a.s.l., in the forests of Bamboo around streams, flowers pinkish, 23 April 2016, <italic>Y.M. Shui, W.H. Chen, C. Liu, H.Q. Nguyen, H.T. Nguyen, N.Q. Chuong CK 1296</italic> (holotype, KUN!; isotype, CPC!)</p></tp:treatment-sec><tp:treatment-sec sec-type="Herb, rhizomatous" id="SECID0ERIAE"><title>Herb, rhizomatous.</title><p>Rhizome: densely villous, 9–19 cm long, 0.5–1 cm in diam. Stipule reddish, triangular, 0.8–1.5 × 0.4–0.7 cm, densely villous outside, glabrous inside, margin entire and ciliate. Leaves: petiole terete, greenish to reddish, villous, 14–19 cm long, 1.5–3 mm in diam.; blade greenish, asymmetric, ovate to widely ovate, 11–17 × 8.5–11.5 cm, slightly rugose; base cordate, apex caudate, margin serrulate <!--PageBreak--><!--PageBreak-->and long ciliate; adaxially greenish, sparsely brevi-setose, abaxially greenish, sparely villous and densely strigose on veins; venation palmate, 6–8 primary veins, secondary veins brunching dichotomous, tertiary veins slightly reticulate, veins prominent on both sides. Inflorescence: dichasial cyme, peduncle erect, 4–10 cm long, villous; bracts caducous, triangulate to lanceolate, reddish, 5–7 × 2–3 mm, adaxially red villous, apex acuminate, margin serrate and ciliate, abaxially glabrous. Staminate flower: pedice 1–1.5 cm long; tepals 2, white to pink, adaxially red villous, abaxially glabrous; tepals 2, widely ovate, 1.5–2 × 0.7–1 cm, apex obtuse to rounded, margin entire; androecium actinomorphic, stamens numerous, filaments almost free, 1–2 mm long, anthers yellow, obovate, 1–1.2 mm long, apex convex, shorter than filaments, with two lateral longitudinal slits. Pistillate flower: pedicel 1–1.5 cm long; tepals 2, white to pink, adaxially red villous, abaxially glabrous; outer tepals 2, widely ovate, 1–1.5 × 0.7–1.2 cm, apex obtuse to rounded, margin entire; styles 3, free, stigmas bifid with twisted bands; ovary white, sparely red villous; placentation axile with 2-segments per locule. Capsule nodding, 0.35–0.5 cm long, 0.27–0.31 cm in diam. (wings excluded), with 3 subequal wings; abaxial wing 0.6–1 × 0.3–0.7 cm; lateral wings 0.4–0.7 × 0.5–0.7 cm.</p></tp:treatment-sec><tp:treatment-sec sec-type="phenology" id="SECID0E1IAE"><title>Phenology.</title><p>Flowering in May–June, fruiting in June–August.</p></tp:treatment-sec><tp:treatment-sec sec-type="etymology" id="SECID0E6IAE"><title>Etymology.</title><p>The epithet refers to the habitat of the new species: the bamboo forests along streams.</p></tp:treatment-sec><tp:treatment-sec sec-type="habitat" id="SECID0EEJAE"><title>Habitat.</title><p>The new species just grows in bamboo forests along watersides.</p><p>
            <bold>Distribution.</bold> The species occurs both in Nari county of Bac Kan Province in Vietnam and in Longzhou county of Guangxi, China.</p></tp:treatment-sec><tp:treatment-sec sec-type="material" id="SECID0ENJAE"><title>Additional specimens examined.</title><p>CHINA. Guangxi Zhuang Autonomous Region, Longzhou Xian, Chunxiu community, <named-content xmlns:xlink="http://www.w3.org/1999/xlink" content-type="dwc:verbatimCoordinates" xlink:type="simple"><named-content content-type="geo-json" specific-use="{&#34;type&#34;:&#34;Point&#34;,&#34;coordinates&#34;:[106.609444,22.356111]}" id="NCID0EWJAE" xlink:type="simple">22°21’22”N, 106°36’34”E</named-content></named-content>, alt. 460 m a.s.l., November, 2016, cultivated in Horticulture Nursery of Beijing Florascape Company, in flowers, 1 October, 2017, <italic>Y. M. Shui and S. W. Guo</italic> BE-004 (KUN).</p></tp:treatment-sec><tp:treatment-sec sec-type="notes" id="SECID0E4JAE"><title>Note.</title><p>The new species seems to be a member of the first group with rhizome and without erect stem in <tp:taxon-name><tp:taxon-name-part taxon-name-part-type="genus" reg="Begonia">Begonia</tp:taxon-name-part> <tp:taxon-name-part taxon-name-part-type="infraspecific-rank">sect.</tp:taxon-name-part> <tp:taxon-name-part taxon-name-part-type="section" reg="Diploclinium">Diploclinium</tp:taxon-name-part></tp:taxon-name> A. DC. (<xref ref-type="bibr" rid="B5">Doorenbos et al. 1998</xref>). Within the group, it is more similar to <italic><tp:taxon-name><tp:taxon-name-part taxon-name-part-type="genus" reg="Begonia">Begonia</tp:taxon-name-part> <tp:taxon-name-part taxon-name-part-type="species" reg="sinovietnamica">sinovietnamica</tp:taxon-name-part></tp:taxon-name></italic> in the locality and habit than the other, but different in the hairs of plants and morphology of the flowers. Additionally, its reticulate nerves on the upper surface of leaves are more obvious than those in <italic><tp:taxon-name><tp:taxon-name-part taxon-name-part-type="genus" reg="Begonia">B.</tp:taxon-name-part> <tp:taxon-name-part taxon-name-part-type="species" reg="sinovietnamica">sinovietnamica</tp:taxon-name-part></tp:taxon-name></italic>, which can easily be examined in living plants instead of in dry specimens.</p><fig id="F3" position="float" orientation="portrait"><label>Figure 3.</label><caption><p>
          <italic><tp:taxon-name><tp:taxon-name-part taxon-name-part-type="genus" reg="Begonia">Begonia</tp:taxon-name-part> <tp:taxon-name-part taxon-name-part-type="species" reg="bambusetorum">bambusetorum</tp:taxon-name-part></tp:taxon-name></italic> H.Q. Nguyen, Y.M. Shui &amp; W.H. Chen <bold>A</bold> Habitat <bold>B</bold> Plant <bold>C</bold> View of adaxial leaf <bold>D</bold> View of abaxial leaf <bold>E</bold> Close-up of adaxial leaf <bold>F</bold> Close up of abaxial leaf <bold>G</bold> Stipule and petiole <bold>H</bold> Staminate flower, face view, side view and dorsal view <bold>I</bold> Pistillate flower, face view and side view <bold>J</bold> Fruits <bold>K</bold> Serial cross sections of ovary. (<bold>A–D</bold> photographs by Y.M. Shui; <bold>E–K</bold> by S. Radbouchoom).</p></caption><graphic xmlns:xlink="http://www.w3.org/1999/xlink" xlink:href="phytokeys-94-065-g003.jpg" position="float" orientation="portrait" xlink:type="simple" id="oo_182235.jpg"/></fig></tp:treatment-sec><tp:treatment-sec><!--Section generated to contain objects referenced in tp:taxon-treatment.--><fig id="F1" position="float" orientation="portrait"><label>Figure 1.</label><caption><p>The geographical distribution of the seven new species of <italic><tp:taxon-name><tp:taxon-name-part taxon-name-part-type="genus" reg="Begonia">Begonia</tp:taxon-name-part></tp:taxon-name></italic> (<tp:taxon-name><tp:taxon-name-part taxon-name-part-type="family">Begoniaceae</tp:taxon-name-part></tp:taxon-name>) from North Vietnam and South China under QGIS version 2.14.19.</p></caption><graphic xmlns:xlink="http://www.w3.org/1999/xlink" xlink:href="phytokeys-94-065-g001.jpg" position="float" orientation="portrait" xlink:type="simple" id="oo_182233.jpg"/></fig><fig id="F2" position="float" orientation="portrait"><label>Figure 2.</label><caption><p>
          <italic><tp:taxon-name><tp:taxon-name-part taxon-name-part-type="genus" reg="Begonia">Begonia</tp:taxon-name-part> <tp:taxon-name-part taxon-name-part-type="species" reg="albopunctata">albopunctata</tp:taxon-name-part></tp:taxon-name></italic> Y.M. Shui, W.H. Chen &amp; H.Q. Nguyen <bold>A</bold> Habitat <bold>B</bold> Inflorescence <bold>C</bold> View of adaxial leaf <bold>D</bold> Close-up of adaxial leaf <bold>E</bold> View of abaxial leaf <bold>F</bold> Close-up of abaxial leaf <bold>G</bold> Pistillate flower, side view <bold>H</bold> Staminate flower, face view <bold>I</bold> Pistillate flower, face view <bold>J</bold> Fruits <bold>K</bold> Serial cross sections of ovary. (<bold>A–J</bold> photographs by Y.M. Shui; <bold>K</bold> by S. Radbouchoom).</p></caption><graphic xmlns:xlink="http://www.w3.org/1999/xlink" xlink:href="phytokeys-94-065-g002.jpg" position="float" orientation="portrait" xlink:type="simple" id="oo_182234.jpg"/></fig></tp:treatment-sec><ref-list><ref id="B5"><mixed-citation xmlns:xlink="http://www.w3.org/1999/xlink" xlink:type="simple">
          <person-group><name name-style="western"><surname>Doorenbos</surname><given-names>J</given-names></name><name name-style="western"><surname>Sosef</surname><given-names>MSM</given-names></name><name name-style="western"><surname>de Wilde</surname><given-names>JJFE</given-names></name></person-group> (<year>1998</year>) <article-title>The sections of <italic><tp:taxon-name><tp:taxon-name-part taxon-name-part-type="genus">Begonia</tp:taxon-name-part></tp:taxon-name></italic> including descriptions, keys, and species lists (studies in <tp:taxon-name><tp:taxon-name-part taxon-name-part-type="family">Begoniaceae</tp:taxon-name-part></tp:taxon-name> VI).</article-title> <source>Wageningen Agricultural University Papers</source> <volume>98</volume>: <fpage>1</fpage>–<lpage>266</lpage>.</mixed-citation></ref></ref-list></tp:taxon-treatment>
