# Supplementary material for: Seven new species of Begonia (Begoniaceae) in Northern Vietnam and Southern China
Source: PhytoKeys. 2018 Jan 29;(94):65–85. doi: 10.3897/phytokeys.94.23248 (PMC5799780; doi:10.3897/phytokeys.94.23248)
Supplement: XML Treatment for Begonia erectocarpa [file phytokeys.94.23248-treatment3.xml]

<!DOCTYPE tp:taxon-treatment
  PUBLIC "-//TaxonX//DTD Taxonomic Treatment Publishing DTD v0 20100105//EN" "tax-treatment-NSO.dtd">
<tp:taxon-treatment xmlns:tp="http://www.plazi.org/taxpub"><tp:treatment-meta><kwd-group><label>Taxon classification</label><kwd><named-content xmlns:xlink="http://www.w3.org/1999/xlink" content-type="kingdom">Plantae</named-content></kwd><kwd><named-content xmlns:xlink="http://www.w3.org/1999/xlink" content-type="order">ORDO</named-content></kwd><kwd><named-content xmlns:xlink="http://www.w3.org/1999/xlink" content-type="family">FAMILIA</named-content></kwd></kwd-group><mixed-citation publication-type="journal"><person-group><name><surname>Chen</surname><given-names>Wen-Hong</given-names></name><name><surname>Radbouchoom</surname><given-names>Sirilak</given-names></name><name><surname>Nguyen</surname><given-names>Hieu Quang</given-names></name><name><surname>Nguyen</surname><given-names>Hiep Tien</given-names></name><name><surname>Nguyen4</surname><given-names>Khang Sinh</given-names></name><name><surname>Shui</surname><given-names>Yu-Min</given-names></name></person-group><article-title>Seven new species of <italic><tp:taxon-name><tp:taxon-name-part taxon-name-part-type="genus" reg="Begonia">Begonia</tp:taxon-name-part></tp:taxon-name></italic> (<tp:taxon-name><tp:taxon-name-part taxon-name-part-type="family">Begoniaceae</tp:taxon-name-part></tp:taxon-name>) in Northern Vietnam and Southern China</article-title><source>PhytoKeys</source><day>29</day><month>1</month><year>2018</year><volume>2018</volume><issue>94</issue><fpage>65</fpage><lpage>85</lpage><pub-id pub-id-type="doi">10.3897/phytokeys.94.23248</pub-id></mixed-citation></tp:treatment-meta><tp:nomenclature><tp:taxon-name>
            <tp:taxon-name-part taxon-name-part-type="genus" reg="Begonia">Begonia</tp:taxon-name-part>
            <tp:taxon-name-part taxon-name-part-type="species" reg="erectocarpa">erectocarpa</tp:taxon-name-part>
            <object-id xmlns:xlink="http://www.w3.org/1999/xlink" content-type="ipni" xlink:type="simple">urn:lsid:ipni.org:names:77175486-1</object-id>
          </tp:taxon-name><tp:taxon-authority>H.Q.Nguyen, Y.M.Shui &amp; W.H.Chen</tp:taxon-authority><tp:taxon-status xmlns:xlink="http://www.w3.org/1999/xlink" xlink:type="simple">sp. nov.</tp:taxon-status><xref ref-type="fig" rid="F4">Fig. 4</xref><tp:nomenclature-citation-list><tp:nomenclature-citation><tp:taxon-name>
                <tp:taxon-name-part taxon-name-part-type="genus" reg="Begonia">Begonia</tp:taxon-name-part> <tp:taxon-name-part taxon-name-part-type="infraspecific-rank">sect.</tp:taxon-name-part> <tp:taxon-name-part taxon-name-part-type="section" reg="Leprosae">Leprosae</tp:taxon-name-part></tp:taxon-name><comment>Y. M. Shui</comment></tp:nomenclature-citation></tp:nomenclature-citation-list></tp:nomenclature><tp:treatment-sec sec-type="remarks" id="SECID0EZOAE"><title>Remarks.</title><p>The new species is similar to <italic><tp:taxon-name><tp:taxon-name-part taxon-name-part-type="genus" reg="Begonia">Begonia</tp:taxon-name-part> <tp:taxon-name-part taxon-name-part-type="species" reg="longicarpa">longicarpa</tp:taxon-name-part></tp:taxon-name></italic> K.Y. Guan et D. K. Tian in the clavate berry fruit, but differs from it in its hispid petiole (vs. pubescent), five female petals (vs. three) and short segments of placentation per locule (vs. long segments).</p></tp:treatment-sec><tp:treatment-sec sec-type="material" id="SECID0EKPAE"><title>Type.</title><p>VIETNAM. Tuyen Quang province, Lam Binh district, Thuong Lam community, in the secondary tropical evergreen lowland rainforest and broad-leaved forests on the slopes and ridge of crystalline limestone hills with highly eroded earth, grow on ground soil, male and female flowers white, fruit berry, green or pink, <named-content xmlns:xlink="http://www.w3.org/1999/xlink" content-type="dwc:verbatimCoordinates" xlink:type="simple"><named-content content-type="geo-json" specific-use="{&#34;type&#34;:&#34;Point&#34;,&#34;coordinates&#34;:[105.303056,22.501389]}" id="NCID0ETPAE" xlink:type="simple">22°30'05"N, 105°18'11"E</named-content></named-content>, 484 m a.s.l., 11 October 2017, <italic>H.Q. Nguyen,H.T. Nguyen, K. S. Nguyen, N.Q. Chuong CPC 8463</italic> (holotype, KUN!; isotype, CPC!).</p></tp:treatment-sec><tp:treatment-sec sec-type="Herb, rhizomatous" id="SECID0E1PAE"><title>Herb, rhizomatous.</title><p>Rhizome: 3–5 cm long, 1.0–1.7 cm in diam. Stipule triangular, 0.8–1×0.2–0.4 cm, pale brown to reddish, margin entire, apex acuminate, adaxially glabrous, abaxially red hirsute. Leaves all basal, alternate; petiole terete, 9–15 cm long, 2–5 mm in diam., densely reddish hirsute; blade dark green or brown, asymmetric, broadly ovate, 7–14× 3.5–9.0 cm, base cordate, oblique, apex subacute to obtuse, margin denticulate, short ciliate, adaxially dark green, almost glabrous, usually with white spots, abaxially dark red, densely red lanate on veins; venation palmate, 6–7 primary veins, secondary veins brunching dichotomous, tertiary veins obviously reticulate, densely velutinous on veins. Inflorescence dischasial cyme, axillary, peduncle 3–5 cm, erect, red to brownish villous; bracts pale greenish, triangular to lanceolate, 1–1.5× 2–3 mm, margin dentate and ciliate, apex acuminate. Staminate flower: pedicel 2.2–3.5 cm, glabrous above the middle, villous below the middle; tepals 4, white-pinkish, glabrous; outer tepals 2, ovate, 1.2–1.5× 0.6–1 cm, apex acute, base cuneate, margin entire; inner tepals 2, oblanceolate to oblong, white-pinkish, 0.8–1.6× 0.2–0.4 cm, base cuneate, apex acute, margin entire; stamens numerous, filaments free, anthers yellow, obovate, 1–1.2 mm long, apex rounded, shorter than filament, with longitudinal slits. Pistillate flower: pedicel 8–1.6 cm long, hirsute; tepals 5, white to pinkish, glabrous; outer tepals 3, ovate, 0.8–1.0× 0.3–0.5 cm, apex obtuse to rounded, margin entire; inner tepals 2, ovate, 0.6–1.0× 0.2–0.4 cm, apex obtuse to rounded, margin entire; styles 3, free, stigmas bilobed, with twisted band; ovary green or pinkish, 1.5–2.0 cm long, 0.3–0.5 cm in diam., cylindric, wingless, puberulent; placentation axile, 3-locular, placentae partly branching 2–4 each locule. Fruit berrylike, wingless.</p></tp:treatment-sec><tp:treatment-sec sec-type="phenology" id="SECID0E6PAE"><title>Phenology.</title><p>Flowering in October–December, fruiting in November–January next year.</p></tp:treatment-sec><tp:treatment-sec sec-type="etymology" id="SECID0EEQAE"><title>Etymology.</title><p>The epithet refers to the upward fruit when nearly mature (Fig. <xref ref-type="fig" rid="F4">4</xref>-J). The erect case of fruit when nearly mature is unusual in the genus <italic><tp:taxon-name><tp:taxon-name-part taxon-name-part-type="genus" reg="Begonia">Begonia</tp:taxon-name-part></tp:taxon-name></italic>. The exceptional species is in some species in <tp:taxon-name><tp:taxon-name-part taxon-name-part-type="genus" reg="Begonia">Begonia</tp:taxon-name-part> <tp:taxon-name-part taxon-name-part-type="infraspecific-rank">sect.</tp:taxon-name-part> <tp:taxon-name-part taxon-name-part-type="section" reg="Trachelocarpus">Trachelocarpus</tp:taxon-name-part></tp:taxon-name> (C. Müller) A. DC., such as <italic><tp:taxon-name><tp:taxon-name-part taxon-name-part-type="genus" reg="Begonia">Begonia</tp:taxon-name-part> <tp:taxon-name-part taxon-name-part-type="species" reg="lanceolata">lanceolata</tp:taxon-name-part></tp:taxon-name></italic> Vellozo in Brazil (<xref ref-type="bibr" rid="B5">Doorenbos et al. 1998</xref>; <xref ref-type="bibr" rid="B24">Tebbitt 2005</xref>).</p></tp:treatment-sec><tp:treatment-sec sec-type="habitat" id="SECID0EVRAE"><title>Habitat.</title><p>The species just grows on soil within the secondary tropical evergreen lowland rainforest and broad-leaved forests on the slopes and ridge of crystalline limestone with highly eroded earth at an elevation 400–700 m above sea level.</p></tp:treatment-sec><tp:treatment-sec sec-type="distribution" id="SECID0E1RAE"><title>Distribution.</title><p>The species occurs exclusively in Tuyen Quang Province in Vietnam.</p></tp:treatment-sec><tp:treatment-sec sec-type="Additional examined specimens" id="SECID0E6RAE"><title>Additional examined specimens.</title><p>VIETNAM. Tuyen Quang province, Lam Binh district, Thuong Lam community, <named-content xmlns:xlink="http://www.w3.org/1999/xlink" content-type="dwc:verbatimCoordinates" xlink:type="simple"><named-content content-type="geo-json" specific-use="{&#34;type&#34;:&#34;Point&#34;,&#34;coordinates&#34;:[105.313333,22.504722]}" id="NCID0EISAE" xlink:type="simple">22°30'17"N, 105°18'48"E</named-content></named-content>, 420 m a.s.l., 13 October 2017, in flower, <italic>H.Q. Nguyen et al. CPC 8449</italic> (KUN!; CPC!). The same locality, <named-content xmlns:xlink="http://www.w3.org/1999/xlink" content-type="dwc:verbatimCoordinates" xlink:type="simple"><named-content content-type="geo-json" specific-use="{&#34;type&#34;:&#34;Point&#34;,&#34;coordinates&#34;:[105.324722,22.501667]}" id="NCID0ESSAE" xlink:type="simple">22°30'06"N, 105°19'29"E</named-content></named-content>, 255 m a.s.l., 29 November 2017, flower pinkish, <italic>Y.M. Shui, W.H. Chen, S.W. Guo, H.Q. Nguyen,H.T. Nguyen, K. S. Nguyen, N.Q. Chuong CK1505</italic> (KUN!; CPC!). The same place, 420 m a.s.l., 30 November 2017, in fruit, <!--PageBreak--><italic>Y.M. Shui, W.H. Chen, S.W. Guo, Q.H. Nguyen, T.H. Nguyen, S.K. Nguyen CK1513</italic> (KUN!; CPC!).</p></tp:treatment-sec><tp:treatment-sec sec-type="notes" id="SECID0E3SAE"><title>Note.</title><p>The new species should be a member of <tp:taxon-name><tp:taxon-name-part taxon-name-part-type="genus" reg="Begonia">Begonia</tp:taxon-name-part> <tp:taxon-name-part taxon-name-part-type="infraspecific-rank">sect.</tp:taxon-name-part> <tp:taxon-name-part taxon-name-part-type="section" reg="Leprosae">Leprosae</tp:taxon-name-part></tp:taxon-name> Y.M. Shui according to its clavate berry fruit (<xref ref-type="bibr" rid="B22">Shui et al. 2002</xref>). In the section, it is more similar to <italic><tp:taxon-name><tp:taxon-name-part taxon-name-part-type="genus" reg="Begonia">B.</tp:taxon-name-part> <tp:taxon-name-part taxon-name-part-type="species" reg="longicarpa">longicarpa</tp:taxon-name-part></tp:taxon-name></italic> and <italic><tp:taxon-name><tp:taxon-name-part taxon-name-part-type="genus" reg="Begonia">B.</tp:taxon-name-part> <tp:taxon-name-part taxon-name-part-type="species" reg="leprosa">leprosa</tp:taxon-name-part></tp:taxon-name></italic> Hance than the other species. It is similar to <italic><tp:taxon-name><tp:taxon-name-part taxon-name-part-type="genus" reg="Begonia">B.</tp:taxon-name-part> <tp:taxon-name-part taxon-name-part-type="species" reg="longicarpa">longicarpa</tp:taxon-name-part></tp:taxon-name></italic> in the habitat of ground soil and different mainly in the petal number (5 <italic>vs.</italic> 3), the hairs of petiole (hispid <italic>vs.</italic> pubescent) and the morphology of the segments of placentation per locule (irregular placenta segments vs. 2 regular placenta segments per locule). It is also similar to <italic><tp:taxon-name><tp:taxon-name-part taxon-name-part-type="genus" reg="Begonia">B.</tp:taxon-name-part> <tp:taxon-name-part taxon-name-part-type="species" reg="leprosa">leprosa</tp:taxon-name-part></tp:taxon-name></italic> in the morphology of the fruit and hairs on the petiole, but differs mainly in the habitat (ground soil <italic>vs.</italic> limestone surface), the abaxial surface of leaves (obviously reticulate nerves <italic>vs.</italic> obscurely reticulate nerves) and the petal number of the female (5 <italic>vs.</italic> 4) and the morphology of placentation at the upper part of ovary (axile <italic>vs.</italic> parieta). As to the white spots on the adaxial leaf surface, it is somewhat similar to <italic><tp:taxon-name><tp:taxon-name-part taxon-name-part-type="genus" reg="Begonia">Begonia</tp:taxon-name-part> <tp:taxon-name-part taxon-name-part-type="species" reg="gulinqingensis">gulinqingensis</tp:taxon-name-part></tp:taxon-name></italic> S.H.Huang &amp; Y.M.Shui in <tp:taxon-name><tp:taxon-name-part taxon-name-part-type="genus" reg="Begonia">Begonia</tp:taxon-name-part> <tp:taxon-name-part taxon-name-part-type="infraspecific-rank">sect.</tp:taxon-name-part> <tp:taxon-name-part taxon-name-part-type="section" reg="Diploclinium">Diploclinium</tp:taxon-name-part></tp:taxon-name>, but different in the fruit (berry <italic>vs.</italic> capsule) (Fig. <xref ref-type="fig" rid="F4">4</xref>-J; <xref ref-type="bibr" rid="B21">Shui and Chen 2017</xref>).</p><fig id="F4" position="float" orientation="portrait"><label>Figure 4.</label><caption><p>
          <italic><tp:taxon-name><tp:taxon-name-part taxon-name-part-type="genus" reg="Begonia">Begonia</tp:taxon-name-part> <tp:taxon-name-part taxon-name-part-type="species" reg="erectocarpa">erectocarpa</tp:taxon-name-part></tp:taxon-name></italic> H.Q. Nguyen, Y.M. Shui &amp; W.H. Chen <bold>A</bold> Habitat <bold>B</bold> Stipule, dorsal view and face view <bold>C</bold> View of adaxial leaf <bold>D</bold> Close-up of adaxial leaf <bold>E</bold> View of abaxial leaf <bold>F</bold> Close-up of abaxial leaf <bold>G</bold> Inflorescence <bold>H</bold> Staminate flower, face view, side view and dorsal view <bold>I</bold> Pistillate flower, face view, side view and dorsal view <bold>J</bold> Fruits <bold>K</bold> Young fruit <bold>L</bold> Serial cross sections of ovary. (<bold>A, C, E, H, I, J, K</bold> photographs by S.W. Guo; <bold>B, D, F, G</bold> and <bold>L</bold> by H.Q. Nguyen).</p></caption><graphic xmlns:xlink="http://www.w3.org/1999/xlink" xlink:href="phytokeys-94-065-g004.jpg" position="float" orientation="portrait" xlink:type="simple" id="oo_182236.jpg"/></fig></tp:treatment-sec><ref-list><ref id="B5"><mixed-citation xmlns:xlink="http://www.w3.org/1999/xlink" xlink:type="simple">
          <person-group><name name-style="western"><surname>Doorenbos</surname><given-names>J</given-names></name><name name-style="western"><surname>Sosef</surname><given-names>MSM</given-names></name><name name-style="western"><surname>de Wilde</surname><given-names>JJFE</given-names></name></person-group> (<year>1998</year>) <article-title>The sections of <italic><tp:taxon-name><tp:taxon-name-part taxon-name-part-type="genus">Begonia</tp:taxon-name-part></tp:taxon-name></italic> including descriptions, keys, and species lists (studies in <tp:taxon-name><tp:taxon-name-part taxon-name-part-type="family">Begoniaceae</tp:taxon-name-part></tp:taxon-name> VI).</article-title> <source>Wageningen Agricultural University Papers</source> <volume>98</volume>: <fpage>1</fpage>–<lpage>266</lpage>.</mixed-citation></ref><ref id="B24"><mixed-citation xmlns:xlink="http://www.w3.org/1999/xlink" xlink:type="simple">
          <person-group><name name-style="western"><surname>Tebbitt</surname><given-names>MC</given-names></name></person-group> (<year>2005</year>) Begonias: Cultivation, Identification and Natural History. Timber press, Portland, USA.</mixed-citation></ref><ref id="B22"><mixed-citation xmlns:xlink="http://www.w3.org/1999/xlink" xlink:type="simple">
          <person-group><name name-style="western"><surname>Shui</surname><given-names>Y-M</given-names></name><name name-style="western"><surname>Peng</surname><given-names>CI</given-names></name><name name-style="western"><surname>Wu</surname><given-names>CY</given-names></name></person-group> (<year>2002</year>) <article-title>Synopsis of the Chinese species of <italic><tp:taxon-name><tp:taxon-name-part taxon-name-part-type="genus">Begonia</tp:taxon-name-part></tp:taxon-name></italic> (<tp:taxon-name><tp:taxon-name-part taxon-name-part-type="family">Begoniaceae</tp:taxon-name-part></tp:taxon-name>), with a reappraisal of sectional delimitation.</article-title> <source>Botanical Bulletin of Academia Sinica</source> <volume>43</volume>: <fpage>313</fpage>–<lpage>327</lpage>.</mixed-citation></ref><ref id="B21"><mixed-citation xmlns:xlink="http://www.w3.org/1999/xlink" xlink:type="simple">
          <person-group><name name-style="western"><surname>Shui</surname><given-names>Y-M</given-names></name><name name-style="western"><surname>Chen</surname><given-names>W-H</given-names></name></person-group> (<year>2017</year>) <source><tp:taxon-name><tp:taxon-name-part taxon-name-part-type="genus">Begonia</tp:taxon-name-part></tp:taxon-name> of China.</source> <publisher-name>Yunnan Science and Technology Press</publisher-name>, <publisher-loc>Kunming</publisher-loc>, <size units="page">285 pp</size>.</mixed-citation></ref></ref-list></tp:taxon-treatment>
