# Supplementary material for: Seven new species of Begonia (Begoniaceae) in Northern Vietnam and Southern China
Source: PhytoKeys. 2018 Jan 29;(94):65–85. doi: 10.3897/phytokeys.94.23248 (PMC5799780; doi:10.3897/phytokeys.94.23248)
Supplement: XML Treatment for Begonia gulongshanensis [file phytokeys.94.23248-treatment4.xml]

<!DOCTYPE tp:taxon-treatment
  PUBLIC "-//TaxonX//DTD Taxonomic Treatment Publishing DTD v0 20100105//EN" "tax-treatment-NSO.dtd">
<tp:taxon-treatment xmlns:tp="http://www.plazi.org/taxpub"><tp:treatment-meta><kwd-group><label>Taxon classification</label><kwd><named-content xmlns:xlink="http://www.w3.org/1999/xlink" content-type="kingdom">Plantae</named-content></kwd><kwd><named-content xmlns:xlink="http://www.w3.org/1999/xlink" content-type="order">ORDO</named-content></kwd><kwd><named-content xmlns:xlink="http://www.w3.org/1999/xlink" content-type="family">FAMILIA</named-content></kwd></kwd-group><mixed-citation publication-type="journal"><person-group><name><surname>Chen</surname><given-names>Wen-Hong</given-names></name><name><surname>Radbouchoom</surname><given-names>Sirilak</given-names></name><name><surname>Nguyen</surname><given-names>Hieu Quang</given-names></name><name><surname>Nguyen</surname><given-names>Hiep Tien</given-names></name><name><surname>Nguyen4</surname><given-names>Khang Sinh</given-names></name><name><surname>Shui</surname><given-names>Yu-Min</given-names></name></person-group><article-title>Seven new species of <italic><tp:taxon-name><tp:taxon-name-part taxon-name-part-type="genus" reg="Begonia">Begonia</tp:taxon-name-part></tp:taxon-name></italic> (<tp:taxon-name><tp:taxon-name-part taxon-name-part-type="family">Begoniaceae</tp:taxon-name-part></tp:taxon-name>) in Northern Vietnam and Southern China</article-title><source>PhytoKeys</source><day>29</day><month>1</month><year>2018</year><volume>2018</volume><issue>94</issue><fpage>65</fpage><lpage>85</lpage><pub-id pub-id-type="doi">10.3897/phytokeys.94.23248</pub-id></mixed-citation></tp:treatment-meta><tp:nomenclature><tp:taxon-name>
            <tp:taxon-name-part taxon-name-part-type="genus" reg="Begonia">Begonia</tp:taxon-name-part>
            <tp:taxon-name-part taxon-name-part-type="species" reg="gulongshanensis">gulongshanensis</tp:taxon-name-part>
            <object-id xmlns:xlink="http://www.w3.org/1999/xlink" content-type="ipni" xlink:type="simple">urn:lsid:ipni.org:names:77175487-1</object-id>
          </tp:taxon-name><tp:taxon-authority>Y.M.Shui &amp; W.H.Chen</tp:taxon-authority><tp:taxon-status xmlns:xlink="http://www.w3.org/1999/xlink" xlink:type="simple">sp. nov.</tp:taxon-status><xref ref-type="fig" rid="F5">Fig. 5</xref><!--PageBreak--><!--PageBreak--><tp:nomenclature-citation-list><tp:nomenclature-citation><tp:taxon-name>
                <tp:taxon-name-part taxon-name-part-type="genus" reg="Begonia">Begonia</tp:taxon-name-part> <tp:taxon-name-part taxon-name-part-type="infraspecific-rank">sect.</tp:taxon-name-part> <tp:taxon-name-part taxon-name-part-type="section" reg="Coelocentrum">Coelocentrum</tp:taxon-name-part></tp:taxon-name><comment>Irmsch.</comment></tp:nomenclature-citation></tp:nomenclature-citation-list></tp:nomenclature><tp:treatment-sec sec-type="remarks" id="SECID0E5ZAE"><title>Remarks.</title><p>The new species is similar to <italic><tp:taxon-name><tp:taxon-name-part taxon-name-part-type="genus" reg="Begonia">Begonia</tp:taxon-name-part> <tp:taxon-name-part taxon-name-part-type="species" reg="daxinensis">daxinensis</tp:taxon-name-part></tp:taxon-name></italic> T. C. Ku, but different from it in its ovate leaves (vs. broadly ovate in <italic><tp:taxon-name><tp:taxon-name-part taxon-name-part-type="genus" reg="Begonia">B.</tp:taxon-name-part> <tp:taxon-name-part taxon-name-part-type="species" reg="daxinensis">daxinensis</tp:taxon-name-part></tp:taxon-name></italic>), slightly oblique leaf base (vs. extremely oblique), glandulose-villous on peduncles, pedicels, adaxial surface of exterior tepals and fruits (vs. glabrous, sparely eglandulose-pubescent), filaments connected to a half (vs. only at base), the smaller petals of male flowers (0.7–1.2 × 0.7–0.9 cm vs. 1.2–1.9 × 1–1.6 cm), the smaller petals of the female flowers (0.9 × 1.0 vs. 1–1.5 × 1–1.2 cm) .</p></tp:treatment-sec><tp:treatment-sec sec-type="material" id="SECID0E11AE"><title>Type.</title><p>CHINA. Guangxi Zhuang Autonomous Region, Jingxi county, Gulongshan, <named-content xmlns:xlink="http://www.w3.org/1999/xlink" content-type="dwc:verbatimCoordinates" xlink:type="simple"><named-content content-type="geo-json" specific-use="{&#34;type&#34;:&#34;Point&#34;,&#34;coordinates&#34;:[106.279444,23.328889]}" id="NCID0ED2AE" xlink:type="simple">23°19’44”N, 106°16’46”E</named-content></named-content>, 286 m a.s.l., in the deep valley, growing on the moist surface of steep cliffs, flower pinkish, 18 February 2016, <italic>Y.M. Shui et al. B2016-048</italic> (holotype, KUN!).</p></tp:treatment-sec><tp:treatment-sec sec-type="Herb, rhizomatous" id="SECID0EK2AE"><title>Herb, rhizomatous.</title><p>Rhizome: 0.3–0.5 cm in diam. Stipule triangular, 0.2–0.4 × 0.6–0.8 cm, apex acute, adaxially subglabrous, abaxially hispid. Leaves all basal, alternate; petiole 5–9 cm long, glandular-hispid; blade greenish, asymmetric, ovate or ovate-lanceolate, 12–18 × 5–9 cm, base cordate, auricular, oblique or slightly oblique, apex caudate, margin serrulate; adaxially greenish, tubercular-setose, with white semi-circle in the middle and with dark red patches along the main nerves; abaxially greenish, glandular-pubescent along veinlets, sparsely villous and densely strigose on main veins; venation palmate, ca. 7 primary veins, secondary veins branching di<!--PageBreak--><!--PageBreak-->chotomous, tertiary veins slightly reticulate, veins prominent adaxially. Inflorescence dichasial cyme, axillary, peduncle 5–9 cm, glandular-villous; bracts caducous, oblong-lanceolate, ca. 5 × 1 mm, apex acuminate, adaxially glabrous, abaxially long setulose. Staminate flower: pedicel 1.1–1.8 cm long, glandular-villous; tepals 4, pinkish to pink; outer tepals 2, widely ovate, 0.7–1.2 × 0.7–0.9 cm, apex rotund, margin entire, adaxially glabrous, abaxially glandular-villous; inner tepals 2, narrowly oblong or obovate, 0.6–1.0 × 0.2–0.25 cm, apex acute; androecium actinomorphic; stamens numerous, filaments connected to a half, ca. 1 mm long; anthers yellow, obovate, ca. 0.5 mm long, apex emarginate. Pistillate flower: pedicel ca. 1.1 cm long, glandular-villous; tepals 3, pinkish or pink; outer tepals 2, widely ovate, ca. 0.9 × 1.0 cm, apex rotund, margin entire, adaxially glabrous, abaxially glandular-villous; inner tepal 1, oblong, 5–6 × 2–3 mm, base cuneate, apex acute, margin entire; styles 3, fused at base; stigmas spiralled, papillose; ovary green, elliptic, 0.8–0.9 cm long, glandular-villous; placentation parietal, 2-segmented per carpel. Capsule nodding, 3-winged unequally; major wing ca. 3.5 mm long, lateral wings ca. 2.1 mm long.</p></tp:treatment-sec><tp:treatment-sec sec-type="phenology" id="SECID0ET2AE"><title>Phenology.</title><p>Flowering in February–May, fruiting in May–June.</p></tp:treatment-sec><tp:treatment-sec sec-type="etymology" id="SECID0EY2AE"><title>Etymology.</title><p>The epithet refers to the locality of the type specimens.</p></tp:treatment-sec><tp:treatment-sec sec-type="habitat" id="SECID0E42AE"><title>Habitat.</title><p>The species only grows on the moist surface of shady cliffs at the entrance to shallow caves in a deep valley.</p></tp:treatment-sec><tp:treatment-sec sec-type="distribution" id="SECID0EC3AE"><title>Distribution.</title><p>The species occurs exclusively in Jingxi county of Guangxi in China.</p></tp:treatment-sec><tp:treatment-sec sec-type="notes" id="SECID0EH3AE"><title>Note.</title><p>In <tp:taxon-name><tp:taxon-name-part taxon-name-part-type="genus" reg="Begonia">Begonia</tp:taxon-name-part> <tp:taxon-name-part taxon-name-part-type="infraspecific-rank">sect.</tp:taxon-name-part> <tp:taxon-name-part taxon-name-part-type="section" reg="Coelocentrum">Coelocentrum</tp:taxon-name-part></tp:taxon-name>, the new species is similar to the population of <italic><tp:taxon-name><tp:taxon-name-part taxon-name-part-type="genus" reg="Begonia">B.</tp:taxon-name-part> <tp:taxon-name-part taxon-name-part-type="species" reg="daxinensis">daxinensis</tp:taxon-name-part></tp:taxon-name></italic> with a white area on the leaves, but differs mainly in its long glandular hairs (<xref ref-type="bibr" rid="B27">Wu and Ku 1997</xref>; <xref ref-type="bibr" rid="B12">Ku et al. 2004</xref>). In the latter species, the petals are covered abaxially by brown pubescence and are much larger than those of the new species. As to the lanceolate and colourful leaves, the new species is similar to <italic><tp:taxon-name><tp:taxon-name-part taxon-name-part-type="genus" reg="Begonia">Begonia</tp:taxon-name-part> <tp:taxon-name-part taxon-name-part-type="species" reg="locii">locii</tp:taxon-name-part></tp:taxon-name></italic> C.-I Peng, C. W. Lin &amp; H. Q. Nguyen, but different in the absence of glandular hairs of flowers (<xref ref-type="bibr" rid="B18">Peng et al. 2015a</xref>). Furthermore, as to the glandular pubes, the new species is also similar to <italic><tp:taxon-name><tp:taxon-name-part taxon-name-part-type="genus" reg="Begonia">B.</tp:taxon-name-part> <tp:taxon-name-part taxon-name-part-type="species" reg="filiformis">filiformis</tp:taxon-name-part></tp:taxon-name></italic> Irmsch., but differs in the subglabrous adaxial surface and laxly pubescent abaxial surface of leaves (<italic>vs.</italic> densely pubescent adaxial and abaxial surface of leaves in the latter).</p><fig id="F5" position="float" orientation="portrait"><label>Figure 5.</label><caption><p>
          <italic><tp:taxon-name><tp:taxon-name-part taxon-name-part-type="genus" reg="Begonia">Begonia</tp:taxon-name-part> <tp:taxon-name-part taxon-name-part-type="species" reg="gulongshanensis">gulongshanensis</tp:taxon-name-part></tp:taxon-name></italic> Y.M. Shui &amp; W.H. Chen <bold>A</bold> Habitat <bold>B</bold> View of adaxial leaf <bold>C</bold> View of abaxial leaf <bold>D</bold> Staminate flower, face view, side view and dorsal view <bold>E</bold> Pistillate flower, face view and side view <bold>F</bold> Inflorescence <bold>K</bold> Cross section of ovary in the middle part. (All photographs by Y.M. Shui).</p></caption><graphic xmlns:xlink="http://www.w3.org/1999/xlink" xlink:href="phytokeys-94-065-g005.jpg" position="float" orientation="portrait" xlink:type="simple" id="oo_182237.jpg"/></fig></tp:treatment-sec><ref-list><ref id="B27"><mixed-citation xmlns:xlink="http://www.w3.org/1999/xlink" xlink:type="simple">
          <person-group><name name-style="western"><surname>Wu</surname><given-names>CY</given-names></name><name name-style="western"><surname>Ku</surname><given-names>TC</given-names></name></person-group> (<year>1997</year>) <article-title>New taxa of the <italic><tp:taxon-name><tp:taxon-name-part taxon-name-part-type="genus">Begonia</tp:taxon-name-part></tp:taxon-name></italic> L. (<tp:taxon-name><tp:taxon-name-part taxon-name-part-type="family">Begoniaceae</tp:taxon-name-part></tp:taxon-name>) from China (Cont.).</article-title> <source>Acta Phytotaxonomica Sinica</source> <volume>35</volume>(<issue>1</issue>): <fpage>43</fpage>–<lpage>56</lpage>.</mixed-citation></ref><ref id="B12"><mixed-citation xmlns:xlink="http://www.w3.org/1999/xlink" xlink:type="simple">
          <person-group><name name-style="western"><surname>Ku</surname><given-names>SM</given-names></name><name name-style="western"><surname>Peng</surname><given-names>CI</given-names></name><name name-style="western"><surname>Liu</surname><given-names>Y</given-names></name></person-group> (<year>2004</year>) <article-title>Notes on <tp:taxon-name><tp:taxon-name-part taxon-name-part-type="genus">Begonia</tp:taxon-name-part> (<tp:taxon-name-part taxon-name-part-type="infraspecific-rank">sect.</tp:taxon-name-part> <tp:taxon-name-part taxon-name-part-type="section">Coelocentrum</tp:taxon-name-part></tp:taxon-name>, <tp:taxon-name><tp:taxon-name-part taxon-name-part-type="family">Begoniaceae</tp:taxon-name-part></tp:taxon-name>) from Guangxi, China, with the report of two new species.</article-title> <source>Botanical Bulletin of Academia Sinica</source> <volume>45</volume>: <fpage>353</fpage>–<lpage>367</lpage>.</mixed-citation></ref><ref id="B18"><mixed-citation xmlns:xlink="http://www.w3.org/1999/xlink" xlink:type="simple">
          <person-group><name name-style="western"><surname>Peng</surname><given-names>CI</given-names></name><name name-style="western"><surname>Lin</surname><given-names>CW</given-names></name><name name-style="western"><surname>Yang</surname><given-names>HA</given-names></name><name name-style="western"><surname>Kono</surname><given-names>Y</given-names></name><name name-style="western"><surname>Nguyen</surname><given-names>HQ</given-names></name></person-group> (<year>2015a</year>) Six new species of <italic><tp:taxon-name><tp:taxon-name-part taxon-name-part-type="genus">Begonia</tp:taxon-name-part></tp:taxon-name></italic> (<tp:taxon-name><tp:taxon-name-part taxon-name-part-type="family">Begoniaceae</tp:taxon-name-part></tp:taxon-name>) from limestone areas in Northern Vietnam. Botanical Studies 56: e9. <ext-link xlink:type="simple" ext-link-type="doi" xlink:href="10.1186/s40529-015-0089-3">http://dx.doi.org/10.1186/s40529-015-0089-3</ext-link></mixed-citation></ref></ref-list></tp:taxon-treatment>
