# Supplementary material for: Seven new species of Begonia (Begoniaceae) in Northern Vietnam and Southern China
Source: PhytoKeys. 2018 Jan 29;(94):65–85. doi: 10.3897/phytokeys.94.23248 (PMC5799780; doi:10.3897/phytokeys.94.23248)
Supplement: XML Treatment for Begonia minissima [file phytokeys.94.23248-treatment5.xml]

<!DOCTYPE tp:taxon-treatment
  PUBLIC "-//TaxonX//DTD Taxonomic Treatment Publishing DTD v0 20100105//EN" "tax-treatment-NSO.dtd">
<tp:taxon-treatment xmlns:tp="http://www.plazi.org/taxpub"><tp:treatment-meta><kwd-group><label>Taxon classification</label><kwd><named-content xmlns:xlink="http://www.w3.org/1999/xlink" content-type="kingdom">Plantae</named-content></kwd><kwd><named-content xmlns:xlink="http://www.w3.org/1999/xlink" content-type="order">ORDO</named-content></kwd><kwd><named-content xmlns:xlink="http://www.w3.org/1999/xlink" content-type="family">FAMILIA</named-content></kwd></kwd-group><mixed-citation publication-type="journal"><person-group><name><surname>Chen</surname><given-names>Wen-Hong</given-names></name><name><surname>Radbouchoom</surname><given-names>Sirilak</given-names></name><name><surname>Nguyen</surname><given-names>Hieu Quang</given-names></name><name><surname>Nguyen</surname><given-names>Hiep Tien</given-names></name><name><surname>Nguyen4</surname><given-names>Khang Sinh</given-names></name><name><surname>Shui</surname><given-names>Yu-Min</given-names></name></person-group><article-title>Seven new species of <italic><tp:taxon-name><tp:taxon-name-part taxon-name-part-type="genus" reg="Begonia">Begonia</tp:taxon-name-part></tp:taxon-name></italic> (<tp:taxon-name><tp:taxon-name-part taxon-name-part-type="family">Begoniaceae</tp:taxon-name-part></tp:taxon-name>) in Northern Vietnam and Southern China</article-title><source>PhytoKeys</source><day>29</day><month>1</month><year>2018</year><volume>2018</volume><issue>94</issue><fpage>65</fpage><lpage>85</lpage><pub-id pub-id-type="doi">10.3897/phytokeys.94.23248</pub-id></mixed-citation></tp:treatment-meta><tp:nomenclature><tp:taxon-name>
            <tp:taxon-name-part taxon-name-part-type="genus" reg="Begonia">Begonia</tp:taxon-name-part>
            <tp:taxon-name-part taxon-name-part-type="species" reg="minissima">minissima</tp:taxon-name-part>
            <object-id xmlns:xlink="http://www.w3.org/1999/xlink" content-type="ipni" xlink:type="simple">urn:lsid:ipni.org:names:77175488-1</object-id>
          </tp:taxon-name><tp:taxon-authority>H.Q.Nguyen, Y.M.Shui &amp; W.H.Chen</tp:taxon-authority><tp:taxon-status xmlns:xlink="http://www.w3.org/1999/xlink" xlink:type="simple">sp. nov.</tp:taxon-status><xref ref-type="fig" rid="F6">Fig. 6</xref><tp:nomenclature-citation-list><tp:nomenclature-citation><tp:taxon-name>
                <tp:taxon-name-part taxon-name-part-type="genus" reg="Begonia">Begonia</tp:taxon-name-part> <tp:taxon-name-part taxon-name-part-type="infraspecific-rank">sect.</tp:taxon-name-part> <tp:taxon-name-part taxon-name-part-type="section" reg="Coelocentrum">Coelocentrum</tp:taxon-name-part></tp:taxon-name><comment>Irmsch.</comment></tp:nomenclature-citation></tp:nomenclature-citation-list></tp:nomenclature><tp:treatment-sec sec-type="remarks" id="SECID0EJBAG"><title>Remarks.</title><p>The new species is similar to <italic><tp:taxon-name><tp:taxon-name-part taxon-name-part-type="genus" reg="Begonia">Begonia</tp:taxon-name-part> <tp:taxon-name-part taxon-name-part-type="species" reg="rugosula">rugosula</tp:taxon-name-part></tp:taxon-name></italic> Aver. in the small leaves and climbing habit, but different from it in the round leaf top (vs. acute leaf top), flat surface on the adaxial surface of the leaves (vs. uneven surface in <italic><tp:taxon-name><tp:taxon-name-part taxon-name-part-type="genus" reg="Begonia">B.</tp:taxon-name-part> <tp:taxon-name-part taxon-name-part-type="species" reg="rugosula">rugosula</tp:taxon-name-part></tp:taxon-name></italic>), ovate interior petals (vs. narrowly obovate or narrowly obovate), 2-branching stigma (vs. slightly spherical).</p></tp:treatment-sec><tp:treatment-sec sec-type="material" id="SECID0EFCAG"><title>Type.</title><p>VIETNAM. Bac Kan Province, Nari county, Kim Hy National reserve, <named-content xmlns:xlink="http://www.w3.org/1999/xlink" content-type="dwc:verbatimCoordinates" xlink:type="simple"><named-content content-type="geo-json" specific-use="{&#34;type&#34;:&#34;Point&#34;,&#34;coordinates&#34;:[106.056389,22.272778]}" id="NCID0EOCAG" xlink:type="simple">22°16'22"N, 106°03'23"E</named-content></named-content>, 504 m a.s.l., 18 April 2016, in flowers, <italic>Y.M. Shui, W.H. Chen, C. Liu, H.Q. Nguyen, H.T. Nguyen, N.Q. Chuong CK1210</italic> (holotype, KUN!; isotype, CPC!).</p></tp:treatment-sec><tp:treatment-sec sec-type="Small herb, rhizomatous" id="SECID0EVCAG"><title>Small herb, rhizomatous.</title><p>Rhizome: slender, 2.5–7 mm long, 1.5–2 mm in diam. Stipule reddish, triangular, subglabrous, 1–1.8 × 8–1.2 mm wide. Leaves: petiole reddish, erect, villous, 1.5–3.5 cm long, 0.5–1 mm in diam.; blade asymmetric, widely ovate or rotund, 2.2–2.6 × 1.6–1.8 cm, base cordate, apex obtuse to acute, margin slightly serrulate, ciliate; adaxially dark green with white line or stripes along veins, strigose; abaxially slightly greenish striated and short strigose along primary and sec<!--PageBreak-->ondary veins; venation palmate, 4–5 primary veins, 2 or 3 secondary veins brunching dichotomous, tertiary veins reticulate. Inflorescence: dichasial cyme; peduncle 2–3.5 cm long, glabrous; bracts caducous, greenish, triangular, glabrous, apex acute, margin entire. Staminate flower: pedicel ca. 1 cm long; tepals 4, widely ovate, white inside, pinkish outside, both sides glabrous; outer tepals 2, broadly ovate, glabrous, base cuneate, apex obtuse or rounded, margin entire; inner tepals 2, ovate, base cuneate, apex acute to obtuse, margin entire; androecium actinomorphic, stamens numerous, filaments longer than anthers, fused at base; anthers yellow, obovoid, apex emarginate, with longitudinal slits. Pistillate flower: pedicel ca. 1 cm long; tepals 3, white, both sides glabrous; outer tepals 2, broadly ovate, ca. 5 × 6 mm, abaxially slightly pinkish with red spots, base rounded, apex obtuse or rounded, margin entire; inner tepal 1, elliptic to oblong, ca. 6 × 4 mm, base cuneate to rounded, apex obtuse, margin entire; styles 3, free, stigmas bifid with twisted bands; ovary slightly pinkish with red minute spots, ca. 5 mm long, ca. 3 mm in diam. (wings excluded), glabrous, 1-loculed; placentation parietal, 2-branched each placenta; Capsule nodding, trigonous-ellipsoid, subequally 3-winged; abaxial wing lunate, ca. 5 ×3 mm, slightly larger than lateral wings; lateral wings narrowly lunate, ca. 5 × 2 mm. Seeds ca. 0.15 mm long, oblong.</p></tp:treatment-sec><tp:treatment-sec sec-type="phenology" id="SECID0E4CAG"><title>Phenology.</title><p>Flowering in April–May, fruiting in May–June.</p></tp:treatment-sec><tp:treatment-sec sec-type="etymology" id="SECID0ECDAG"><title>Etymology.</title><p>The epithet refers to the small size of leaves.</p></tp:treatment-sec><tp:treatment-sec sec-type="habitat" id="SECID0EHDAG"><title>Habitat.</title><p>The species just grows in limestone crevices of cliffs.</p></tp:treatment-sec><tp:treatment-sec sec-type="distribution" id="SECID0EMDAG"><title>Distribution.</title><p>The species occurs exclusively in Nari county of Bac Kan Province in Vietnam.</p></tp:treatment-sec><tp:treatment-sec sec-type="notes" id="SECID0ERDAG"><title>Note.</title><p>In <tp:taxon-name><tp:taxon-name-part taxon-name-part-type="genus" reg="Begonia">Begonia</tp:taxon-name-part> <tp:taxon-name-part taxon-name-part-type="infraspecific-rank">sect.</tp:taxon-name-part> <tp:taxon-name-part taxon-name-part-type="section" reg="Coelocentrum">Coelocentrum</tp:taxon-name-part></tp:taxon-name>, the new species is one of the smallest species in morphology. Its closest species with limited morphology is <italic><tp:taxon-name><tp:taxon-name-part taxon-name-part-type="genus" reg="Begonia">Begonia</tp:taxon-name-part> <tp:taxon-name-part taxon-name-part-type="species" reg="regosula">regosula</tp:taxon-name-part></tp:taxon-name></italic> Aver. also from Bac Kan Province (<xref ref-type="bibr" rid="B2">Averyanov and Nguyen 2012</xref>). In the new species, however, the wider interior petals and the obvious bifid stigma can separate it from <italic><tp:taxon-name><tp:taxon-name-part taxon-name-part-type="genus" reg="Begonia">B.</tp:taxon-name-part> <tp:taxon-name-part taxon-name-part-type="species" reg="regosula">regosula</tp:taxon-name-part></tp:taxon-name></italic> (Fig. <xref ref-type="fig" rid="F6">6</xref>).</p><fig id="F6" position="float" orientation="portrait"><label>Figure 6.</label><caption><p>
          <italic><tp:taxon-name><tp:taxon-name-part taxon-name-part-type="genus" reg="Begonia">Begonia</tp:taxon-name-part> <tp:taxon-name-part taxon-name-part-type="species" reg="minissima">minissima</tp:taxon-name-part></tp:taxon-name></italic> H.Q. Nguyen, Y.M. Shui &amp; W.H. Chen <bold>A</bold> Habitat <bold>B</bold> Plant with rhizome <bold>C</bold> View of adaxial leaf <bold>D</bold> View of abaxial leaf <bold>E</bold> Inflorescence <bold>F</bold> Staminate flower, face view, side view and dorsal view <bold>G</bold> Pistillate flower, side views and dorsal view <bold>H</bold> Capsule <bold>I</bold> Serial cross sections of ovary. (<bold>A–D</bold> photographs by Y.M. Shui; <bold>E–I</bold> by S. Radbouchoom).</p></caption><graphic xmlns:xlink="http://www.w3.org/1999/xlink" xlink:href="phytokeys-94-065-g006.jpg" position="float" orientation="portrait" xlink:type="simple" id="oo_182238.jpg"/></fig></tp:treatment-sec><ref-list><ref id="B2"><mixed-citation xmlns:xlink="http://www.w3.org/1999/xlink" xlink:type="simple">
          <person-group><name name-style="western"><surname>Averyanov</surname><given-names>LV</given-names></name><name name-style="western"><surname>Nguyen</surname><given-names>HQ</given-names></name></person-group> (<year>2012</year>) <article-title>Eleven new species of <italic><tp:taxon-name><tp:taxon-name-part taxon-name-part-type="genus">Begonia</tp:taxon-name-part></tp:taxon-name></italic> L. (<tp:taxon-name><tp:taxon-name-part taxon-name-part-type="family">Begoniaceae</tp:taxon-name-part></tp:taxon-name>) from Laos and Vietnam.</article-title> <source>Turczaninowia</source> <volume>15</volume>(<issue>2</issue>): <fpage>5</fpage>–<lpage>32</lpage>.</mixed-citation></ref></ref-list></tp:taxon-treatment>
