# Supplementary material for: Seven new species of Begonia (Begoniaceae) in Northern Vietnam and Southern China
Source: PhytoKeys. 2018 Jan 29;(94):65–85. doi: 10.3897/phytokeys.94.23248 (PMC5799780; doi:10.3897/phytokeys.94.23248)
Supplement: XML Treatment for Begonia mollissima [file phytokeys.94.23248-treatment6.xml]

<!DOCTYPE tp:taxon-treatment
  PUBLIC "-//TaxonX//DTD Taxonomic Treatment Publishing DTD v0 20100105//EN" "tax-treatment-NSO.dtd">
<tp:taxon-treatment xmlns:tp="http://www.plazi.org/taxpub"><tp:treatment-meta><kwd-group><label>Taxon classification</label><kwd><named-content xmlns:xlink="http://www.w3.org/1999/xlink" content-type="kingdom">Plantae</named-content></kwd><kwd><named-content xmlns:xlink="http://www.w3.org/1999/xlink" content-type="order">ORDO</named-content></kwd><kwd><named-content xmlns:xlink="http://www.w3.org/1999/xlink" content-type="family">FAMILIA</named-content></kwd></kwd-group><mixed-citation publication-type="journal"><person-group><name><surname>Chen</surname><given-names>Wen-Hong</given-names></name><name><surname>Radbouchoom</surname><given-names>Sirilak</given-names></name><name><surname>Nguyen</surname><given-names>Hieu Quang</given-names></name><name><surname>Nguyen</surname><given-names>Hiep Tien</given-names></name><name><surname>Nguyen4</surname><given-names>Khang Sinh</given-names></name><name><surname>Shui</surname><given-names>Yu-Min</given-names></name></person-group><article-title>Seven new species of <italic><tp:taxon-name><tp:taxon-name-part taxon-name-part-type="genus" reg="Begonia">Begonia</tp:taxon-name-part></tp:taxon-name></italic> (<tp:taxon-name><tp:taxon-name-part taxon-name-part-type="family">Begoniaceae</tp:taxon-name-part></tp:taxon-name>) in Northern Vietnam and Southern China</article-title><source>PhytoKeys</source><day>29</day><month>1</month><year>2018</year><volume>2018</volume><issue>94</issue><fpage>65</fpage><lpage>85</lpage><pub-id pub-id-type="doi">10.3897/phytokeys.94.23248</pub-id></mixed-citation></tp:treatment-meta><tp:nomenclature><tp:taxon-name>
            <tp:taxon-name-part taxon-name-part-type="genus" reg="Begonia">Begonia</tp:taxon-name-part>
            <tp:taxon-name-part taxon-name-part-type="species" reg="mollissima">mollissima</tp:taxon-name-part>
            <object-id xmlns:xlink="http://www.w3.org/1999/xlink" content-type="ipni" xlink:type="simple">urn:lsid:ipni.org:names:77175489-1</object-id>
          </tp:taxon-name><tp:taxon-authority>Y.M.Shui, H.Q.Nguyen &amp; W.H.Chen</tp:taxon-authority><tp:taxon-status xmlns:xlink="http://www.w3.org/1999/xlink" xlink:type="simple">sp. nov.</tp:taxon-status><xref ref-type="fig" rid="F7">Fig. 7</xref><!--PageBreak--><tp:nomenclature-citation-list><tp:nomenclature-citation><tp:taxon-name>
                <tp:taxon-name-part taxon-name-part-type="genus" reg="Begonia">Begonia</tp:taxon-name-part> <tp:taxon-name-part taxon-name-part-type="infraspecific-rank">sect.</tp:taxon-name-part> <tp:taxon-name-part taxon-name-part-type="section" reg="Coelocentrum">Coelocentrum</tp:taxon-name-part></tp:taxon-name><comment>Irmsch.</comment></tp:nomenclature-citation></tp:nomenclature-citation-list></tp:nomenclature><tp:treatment-sec sec-type="remarks" id="SECID0EOIAG"><title>Remarks.</title><p>The new species is similar to <italic><tp:taxon-name><tp:taxon-name-part taxon-name-part-type="genus" reg="Begonia">Begonia</tp:taxon-name-part> <tp:taxon-name-part taxon-name-part-type="species" reg="guangxiensis">guangxiensis</tp:taxon-name-part></tp:taxon-name></italic> T.C. Ku in the dense white villous hairs on the whole plants, differs from the latter in the shorter hairs of plants (2.1–2.4 mm vs. 3.4–4.0 mm), its one obtuse leaf lobe (vs. 3–4 acute leaf lobes in B. <tp:taxon-name><tp:taxon-name-part taxon-name-part-type="genus" reg="Begonia"/><tp:taxon-name-part taxon-name-part-type="species" reg="guangxiensis">guangxiensis</tp:taxon-name-part></tp:taxon-name>), subequal three wings of the fruit (vs. unequal three wings), narrowly semi-lunar major wings (vs. broadly square major wings).</p></tp:treatment-sec><tp:treatment-sec sec-type="material" id="SECID0EIJAG"><title>Type.</title><p>VIETNAM. Bac Kan Province, Cho Ra county, Ba Be National Park, <named-content xmlns:xlink="http://www.w3.org/1999/xlink" content-type="dwc:verbatimCoordinates" xlink:type="simple"><named-content content-type="geo-json" specific-use="{&#34;type&#34;:&#34;Point&#34;,&#34;coordinates&#34;:[105.630000,22.415556]}" id="NCID0ERJAG" xlink:type="simple">22°24'56"N, 105°37'48"E</named-content></named-content>, 235 m a.s.l., 18 April 2016, <italic>Y.M. Shui, W.H. Chen, C. Liu, H.Q. Nguyen,H.T. Nguyen, N.Q. Chuong CK1183</italic> (holotype, KUN!; isotype, CPC!).</p><!--PageBreak--><!--PageBreak--></tp:treatment-sec><tp:treatment-sec sec-type="Herb, rhizomatous" id="SECID0E1JAG"><title>Herb, rhizomatous.</title><p>Rhizome, densely white villous, 2–3 cm long, 0.7–1 cm in diam. Stipule green, 1.5–2 × 1–1.5 cm, widely ovate, apex acute to obtuse, margin ciliate. Leaves: petiole erect, densely white villous, 6–13 cm long, 1–3 mm in diam.; blade green, asymmetric, widely ovate, 8.5–18 × 7–12 cm, rugose, usually with one obtuse lobe; base cordate, apex acuminate or acute, margin slightly denticulate, ciliate; adaxially green, densely tubercular-based setose, abaxially pale green, reddish when young, densely villous on veins; venation palmate, 5–6 primary veins, 2 or 3 secondary veins brunching dichotomous, tertiary veins reticulate. Inflorescence: dichasial cyme, peduncle 12–15 cm long, villous; bracts not seen. Staminate flower: pedicels 0.5–1 cm long; tepals 4; outer tepals 2, broadly ovate, 7–11 × 6–8 mm, apex rounded to acute, margin entire sometimes serrate and ciliate; inner tepals 2, oblanceolate, 5–7 × 1.8–2 mm, apex obtuse to acute, margin entire; androecium actinomorphic, stamens numerous; filaments longer than anthers, slightly fused at base; anthers yellow, 1–1.2 mm long, shorter than filaments, with two longitudinal slits. Pistillate flower: pedicel 1.2–2 cm long; tepals 2, white or pinkish, widely obovate to orbicular, 0.5–1 × 0.5–1 cm, apex acute, margin entire; styles 2–3, free; stigmas bilobed with twisted bands; ovary green or pinkish, trigonous ellipsoid, 1–1.5 cm long, 0.5–1 cm in diam. (wings excluded), white or red villous, 1-loculed; placentation parietal, placentae 3, 2-branched. Capsule pale green to pink, trigonous-ellipsoid, 1–1.5 cm long, 0.5–1 cm in diam. (wings excluded), villous, brownish when dried, 3-winged unequally; abaxial wing lunate, 0.9–1.2 × 0.3–0.7 mm; lateral wings lunate, 0.9–1.2× 0.2–0.5 cm. Seeds oblong, ca. 0.2 mm long.</p></tp:treatment-sec><tp:treatment-sec sec-type="phenology" id="SECID0E6JAG"><title>Phenology.</title><p>Flowering in March–May, fruiting in April–June.</p></tp:treatment-sec><tp:treatment-sec sec-type="etymology" id="SECID0EEKAG"><title>Etymology.</title><p>The epithet refers to the dense villous trichomes of the new species.</p></tp:treatment-sec><tp:treatment-sec sec-type="habitat" id="SECID0EJKAG"><title>Habitat.</title><p>The species only grows on cliffs in limestone forests.</p></tp:treatment-sec><tp:treatment-sec sec-type="distribution" id="SECID0EOKAG"><title>Distribution.</title><p>The species occurs exclusively in Ba Be National Park (Cho Ra county) of Bac Kan Province in Vietnam.</p></tp:treatment-sec><tp:treatment-sec sec-type="notes" id="SECID0ETKAG"><title>Note.</title><p>In <tp:taxon-name><tp:taxon-name-part taxon-name-part-type="genus" reg="Begonia">Begonia</tp:taxon-name-part> <tp:taxon-name-part taxon-name-part-type="infraspecific-rank">sect.</tp:taxon-name-part> <tp:taxon-name-part taxon-name-part-type="section" reg="Coelocentrum">Coelocentrum</tp:taxon-name-part></tp:taxon-name>, the new species is similar as <italic><tp:taxon-name><tp:taxon-name-part taxon-name-part-type="genus" reg="Begonia">Begonia</tp:taxon-name-part> <tp:taxon-name-part taxon-name-part-type="species" reg="guangxiensis">guangxiensis</tp:taxon-name-part></tp:taxon-name></italic> in the dense hairy habit, mainly differing in the dense tubercular-based pubes on the abaxial surface of leaves (<italic>vs.</italic> villous trichomes in the latter species) and subequal wings (<italic>vs.</italic> unequal) (<xref ref-type="bibr" rid="B27">Wu and Ku 1997</xref>; <xref ref-type="bibr" rid="B21">Shui and Chen 2017</xref>). It is also similar as <italic><tp:taxon-name><tp:taxon-name-part taxon-name-part-type="genus" reg="Begonia">B.</tp:taxon-name-part> <tp:taxon-name-part taxon-name-part-type="species" reg="calciphila">calciphila</tp:taxon-name-part></tp:taxon-name></italic> C.-I Peng in the shape and trichomes of leaves, but differs in 0.5–1.2 cm long stout inter-nodes (<italic>vs.</italic> 1.5–4.5 cm long slender inter-nodes) and hairy flowers and fruits (<italic>vs.</italic> glabrous in the latter species) (<xref ref-type="bibr" rid="B19">Peng et al. 2015b</xref>). In Bac Kan Province, Vietnam, there are four new species already described, viz. <italic><tp:taxon-name><tp:taxon-name-part taxon-name-part-type="genus" reg="Begonia">B.</tp:taxon-name-part> <tp:taxon-name-part taxon-name-part-type="species" reg="regosula">regosula</tp:taxon-name-part></tp:taxon-name></italic> Aver., <italic><tp:taxon-name><tp:taxon-name-part taxon-name-part-type="genus" reg="Begonia">B.</tp:taxon-name-part> <tp:taxon-name-part taxon-name-part-type="species" reg="babeana">babeana</tp:taxon-name-part></tp:taxon-name></italic> Aver. &amp; H.Q. Nguyen (<xref ref-type="bibr" rid="B2">Averyanov and Nguyen 2012</xref>) and two more new species described in this paper.</p><fig id="F7" position="float" orientation="portrait"><label>Figure 7.</label><caption><p>
          <italic><tp:taxon-name><tp:taxon-name-part taxon-name-part-type="genus" reg="Begonia">Begonia</tp:taxon-name-part> <tp:taxon-name-part taxon-name-part-type="species" reg="mollissima">mollissima</tp:taxon-name-part></tp:taxon-name></italic> Y.M. Shui, H.Q. Nguyen &amp; W.H. Chen <bold>A</bold> Habitat <bold>B</bold> Plant <bold>C</bold> View of adaxial leaf <bold>D</bold> Close-up of adaxial leaf <bold>E</bold> View of abaxial leaf <bold>F</bold> Close-up of abaxial leaf <bold>G</bold> Young leaf adaxially <bold>H</bold> Young leaf adaxially <bold>I</bold> Petiole <bold>J</bold> Stipule, adaxial view and abaxial view <bold>K</bold> Inflorescence <bold>L</bold> Staminate flower, face view, side view and dorsal view <bold>M</bold> Pistillate flower, face view, side view and dorsal view <bold>N</bold> Fruit, side view <bold>O</bold> Close-up of ovary cross section <bold>P</bold> Serial cross sections of ovary. (All photographs by Y.M. Shui).</p></caption><graphic xmlns:xlink="http://www.w3.org/1999/xlink" xlink:href="phytokeys-94-065-g007.jpg" position="float" orientation="portrait" xlink:type="simple" id="oo_182239.jpg"/></fig></tp:treatment-sec><ref-list><ref id="B27"><mixed-citation xmlns:xlink="http://www.w3.org/1999/xlink" xlink:type="simple">
          <person-group><name name-style="western"><surname>Wu</surname><given-names>CY</given-names></name><name name-style="western"><surname>Ku</surname><given-names>TC</given-names></name></person-group> (<year>1997</year>) <article-title>New taxa of the <italic><tp:taxon-name><tp:taxon-name-part taxon-name-part-type="genus">Begonia</tp:taxon-name-part></tp:taxon-name></italic> L. (<tp:taxon-name><tp:taxon-name-part taxon-name-part-type="family">Begoniaceae</tp:taxon-name-part></tp:taxon-name>) from China (Cont.).</article-title> <source>Acta Phytotaxonomica Sinica</source> <volume>35</volume>(<issue>1</issue>): <fpage>43</fpage>–<lpage>56</lpage>.</mixed-citation></ref><ref id="B21"><mixed-citation xmlns:xlink="http://www.w3.org/1999/xlink" xlink:type="simple">
          <person-group><name name-style="western"><surname>Shui</surname><given-names>Y-M</given-names></name><name name-style="western"><surname>Chen</surname><given-names>W-H</given-names></name></person-group> (<year>2017</year>) <source><tp:taxon-name><tp:taxon-name-part taxon-name-part-type="genus">Begonia</tp:taxon-name-part></tp:taxon-name> of China.</source> <publisher-name>Yunnan Science and Technology Press</publisher-name>, <publisher-loc>Kunming</publisher-loc>, <size units="page">285 pp</size>.</mixed-citation></ref><ref id="B19"><mixed-citation xmlns:xlink="http://www.w3.org/1999/xlink" xlink:type="simple">
          <person-group><name name-style="western"><surname>Peng</surname><given-names>CI</given-names></name><name name-style="western"><surname>Yang</surname><given-names>HA</given-names></name><name name-style="western"><surname>Kono</surname><given-names>Y</given-names></name><name name-style="western"><surname>Jung</surname><given-names>MJ</given-names></name><name name-style="western"><surname>Nguyen</surname><given-names>TH</given-names></name></person-group> (<year>2015b</year>) <article-title>Four new species of <italic><tp:taxon-name><tp:taxon-name-part taxon-name-part-type="genus">Begonia</tp:taxon-name-part></tp:taxon-name></italic> (<tp:taxon-name><tp:taxon-name-part taxon-name-part-type="family">Begoniaceae</tp:taxon-name-part></tp:taxon-name>) from Vietnam: <italic><tp:taxon-name><tp:taxon-name-part taxon-name-part-type="genus">B.</tp:taxon-name-part> <tp:taxon-name-part taxon-name-part-type="species">abbreviata</tp:taxon-name-part></tp:taxon-name></italic>, <italic><tp:taxon-name><tp:taxon-name-part taxon-name-part-type="genus">B.</tp:taxon-name-part> <tp:taxon-name-part taxon-name-part-type="species">calciphila</tp:taxon-name-part></tp:taxon-name></italic>, <italic><tp:taxon-name><tp:taxon-name-part taxon-name-part-type="genus">B.</tp:taxon-name-part> <tp:taxon-name-part taxon-name-part-type="species">sphenantheroides</tp:taxon-name-part></tp:taxon-name></italic> and <italic><tp:taxon-name><tp:taxon-name-part taxon-name-part-type="genus">B.</tp:taxon-name-part> <tp:taxon-name-part taxon-name-part-type="species">tamdaoensis</tp:taxon-name-part></tp:taxon-name></italic>.</article-title> <source>Phytotaxa</source> <volume>222</volume>(<issue>2</issue>): <fpage>083</fpage>–<lpage>099</lpage>.</mixed-citation></ref><ref id="B2"><mixed-citation xmlns:xlink="http://www.w3.org/1999/xlink" xlink:type="simple">
          <person-group><name name-style="western"><surname>Averyanov</surname><given-names>LV</given-names></name><name name-style="western"><surname>Nguyen</surname><given-names>HQ</given-names></name></person-group> (<year>2012</year>) <article-title>Eleven new species of <italic><tp:taxon-name><tp:taxon-name-part taxon-name-part-type="genus">Begonia</tp:taxon-name-part></tp:taxon-name></italic> L. (<tp:taxon-name><tp:taxon-name-part taxon-name-part-type="family">Begoniaceae</tp:taxon-name-part></tp:taxon-name>) from Laos and Vietnam.</article-title> <source>Turczaninowia</source> <volume>15</volume>(<issue>2</issue>): <fpage>5</fpage>–<lpage>32</lpage>.</mixed-citation></ref></ref-list></tp:taxon-treatment>
