# Supplementary material for: Seven new species of Begonia (Begoniaceae) in Northern Vietnam and Southern China
Source: PhytoKeys. 2018 Jan 29;(94):65–85. doi: 10.3897/phytokeys.94.23248 (PMC5799780; doi:10.3897/phytokeys.94.23248)
Supplement: XML Treatment for Begonia rhytidophylla [file phytokeys.94.23248-treatment7.xml]

<!DOCTYPE tp:taxon-treatment
  PUBLIC "-//TaxonX//DTD Taxonomic Treatment Publishing DTD v0 20100105//EN" "tax-treatment-NSO.dtd">
<tp:taxon-treatment xmlns:tp="http://www.plazi.org/taxpub"><tp:treatment-meta><kwd-group><label>Taxon classification</label><kwd><named-content xmlns:xlink="http://www.w3.org/1999/xlink" content-type="kingdom">Plantae</named-content></kwd><kwd><named-content xmlns:xlink="http://www.w3.org/1999/xlink" content-type="order">ORDO</named-content></kwd><kwd><named-content xmlns:xlink="http://www.w3.org/1999/xlink" content-type="family">FAMILIA</named-content></kwd></kwd-group><mixed-citation publication-type="journal"><person-group><name><surname>Chen</surname><given-names>Wen-Hong</given-names></name><name><surname>Radbouchoom</surname><given-names>Sirilak</given-names></name><name><surname>Nguyen</surname><given-names>Hieu Quang</given-names></name><name><surname>Nguyen</surname><given-names>Hiep Tien</given-names></name><name><surname>Nguyen4</surname><given-names>Khang Sinh</given-names></name><name><surname>Shui</surname><given-names>Yu-Min</given-names></name></person-group><article-title>Seven new species of <italic><tp:taxon-name><tp:taxon-name-part taxon-name-part-type="genus" reg="Begonia">Begonia</tp:taxon-name-part></tp:taxon-name></italic> (<tp:taxon-name><tp:taxon-name-part taxon-name-part-type="family">Begoniaceae</tp:taxon-name-part></tp:taxon-name>) in Northern Vietnam and Southern China</article-title><source>PhytoKeys</source><day>29</day><month>1</month><year>2018</year><volume>2018</volume><issue>94</issue><fpage>65</fpage><lpage>85</lpage><pub-id pub-id-type="doi">10.3897/phytokeys.94.23248</pub-id></mixed-citation></tp:treatment-meta><tp:nomenclature><tp:taxon-name>
            <tp:taxon-name-part taxon-name-part-type="genus" reg="Begonia">Begonia</tp:taxon-name-part>
            <tp:taxon-name-part taxon-name-part-type="species" reg="rhytidophylla">rhytidophylla</tp:taxon-name-part>
            <object-id xmlns:xlink="http://www.w3.org/1999/xlink" content-type="ipni" xlink:type="simple">urn:lsid:ipni.org:names:77175490-1</object-id>
          </tp:taxon-name><tp:taxon-authority>Y.M.Shui &amp; W.H.Chen</tp:taxon-authority><tp:taxon-status xmlns:xlink="http://www.w3.org/1999/xlink" xlink:type="simple">sp. nov.</tp:taxon-status><xref ref-type="fig" rid="F8">Fig. 8</xref><tp:nomenclature-citation-list><tp:nomenclature-citation><tp:taxon-name>
                <tp:taxon-name-part taxon-name-part-type="genus" reg="Begonia">Begonia</tp:taxon-name-part> <tp:taxon-name-part taxon-name-part-type="infraspecific-rank">sect.</tp:taxon-name-part> <tp:taxon-name-part taxon-name-part-type="section" reg="Coelocentrum">Coelocentrum</tp:taxon-name-part></tp:taxon-name><comment>Irmsch.</comment></tp:nomenclature-citation><!--PageBreak--><!--PageBreak--></tp:nomenclature-citation-list></tp:nomenclature><tp:treatment-sec sec-type="remarks" id="SECID0E6QAG"><title>Remarks.</title><p>The new species is similar to <italic><tp:taxon-name><tp:taxon-name-part taxon-name-part-type="genus" reg="Begonia">Begonia</tp:taxon-name-part> <tp:taxon-name-part taxon-name-part-type="species" reg="crystinilla">crystinilla</tp:taxon-name-part></tp:taxon-name></italic> Y.M. Shui &amp; W. H. Chen in the thick texture and shape of leaves, but differs in the flat adaxial surface of leaves with sparse setae (vs. the uneven with dense setae), pubescent abaxial surface of leaves (vs. lane), triangulate major wing of fruit (vs. semi-lunar).</p></tp:treatment-sec><tp:treatment-sec sec-type="material" id="SECID0EQRAG"><title>Type.</title><p>CHINA. Guangxi Zhuang Autonomous Region, Jingxi county, Banliang community, <named-content xmlns:xlink="http://www.w3.org/1999/xlink" content-type="dwc:verbatimCoordinates" xlink:type="simple"><named-content content-type="geo-json" specific-use="{&#34;type&#34;:&#34;Point&#34;,&#34;coordinates&#34;:[106.439444,22.895556]}" id="NCID0EZRAG" xlink:type="simple">22°53'44"N, 106°26'22"E</named-content></named-content>, 260 m a.s.l., at the roadside in bushes on the shady slope in the limestone hills, in fruits, 13 May 2017, <italic>Y. M. Shui et al. B2017-300</italic> (holotype, KUN).</p></tp:treatment-sec><tp:treatment-sec sec-type="Herb, rhizomatous" id="SECID0EASAG"><title>Herb, rhizomatous.</title><p>Rhizome: stout, 7–10 cm long, 1–1.5 cm in diam. Stipule reddish, triangular, adaxially glabrous, abaxially villous, 1–1.5 × 0.5–0.7 cm. Leaves: petiole terete, dark red or brown, densely reddish expanding villous or strigose, 5–20 cm long, 0.5–0.7 cm in diam.; blade asymmetric, widely suborbicular to reniform, 7.5–14 × 6–11 cm; base cordate, apex subacute to obtuse; margin long ciliate; adaxially greenish, extremely sparsely short setulose; abaxially dark reddish, velutinous, densely strigose on reticulate veins; venation palmate, 5–6 primary veins, secondary veins brunching dichotomous, tertiary veins netted and obviously reticulate. Inflorescence: dichasial cyme, peduncle 13–16 cm long, villous; bracts caducous, broadly ovate to orbicular, margin serrate-ciliate, apex obtuse to rounded. Staminate flower: pedicel 0.6–1.0 cm long; tepals 3–4, white to pink, adaxially glabrous, abaxially hirsute-villous; outer tepals 2, broadly ovate, 1.2–1.5 × 1–1.3 cm, abaxially white to pale pink, glabrous to sparsely red setulose, base cuneate to rounded, apex obtuse to rounded, margin entire; inner tepals 2, white to pale pink, oblanceolate, 1–1.5 × 0.2–0.5 cm, base cuneate to rounded, apex acute to obtuse, margin entire; androecium actinomorphic, stamens numerous; filaments longer than anthers, slightly fused at base; anthers yellow, obovate, 0.5–1 mm long, apex truncate, shorter than filaments, with longitudinal slits. Pistillate flower: pedicel 1.5–2 cm long; tepals 3, pinkish or white; outer tepals 2, widely obovate to orbicular, 1.5–1.7 × 1.2–1.5 cm, base cuneate to rounded, apex rounded, margin entire; inner tepal 1, elliptic to oblanceolate, 1–1.3 × 0.2–0.4 cm, base cuneate to rounded, apex acute, margin entire; styles 3, fused at base; stigmas spirally twisted; ovary pinkish, trigonous ellipsoid, 0.6–1.2 cm long, 0.4–0.7 cm in diam. (wings excluded), red villous, 1-loculed; placentation parietal upper and axile at base. Capsule pinkish when fresh, brownish when dried, trigonous-ellipsoid, 1–1.5 mm long, 0.5–0.7 mm in diam. (wings excluded), 3-winged unequally; abaxial wing lunate, 0.6–1 ×0.3–0.6 cm; lateral wings narrowly lunate, 0.6–1 × 0.2–0.4 cm; Seeds oblong, ca. 0.2 mm long.</p></tp:treatment-sec><tp:treatment-sec sec-type="phenology" id="SECID0EFSAG"><title>Phenology.</title><p>Flowering in August–November, fruiting in December–March next year.</p></tp:treatment-sec><tp:treatment-sec sec-type="etymology" id="SECID0EKSAG"><title>Etymology.</title><p>The epithet refers to the reticulate pattern of nerves on the abaxial surface of leaves.</p></tp:treatment-sec><tp:treatment-sec sec-type="habitat" id="SECID0EPSAG"><title>Habitat.</title><p>The species only grows on rocks at the entrance to caves or on the shady slope in limestone forests.</p></tp:treatment-sec><tp:treatment-sec sec-type="distribution" id="SECID0EUSAG"><title>Distribution.</title><p>The species distributes to the border region between China and Vietnam, e.g. Jingxi county of Guangxi in China and Cao Bang and Tuyen Quang Province in Vietnam.</p><!--PageBreak--></tp:treatment-sec><tp:treatment-sec sec-type="Additional examined specimens" id="SECID0E1SAG"><title>Additional examined specimens.</title><p>CHINA. Guangxi Zhuang Autonomous Region, Jingxi county, Renzhuang community, 13 May 2017, <italic>Y. M. Shui et al. B2017-301</italic> (KUN!). VIETNAM. Cao Bang Province, Tra Linh county, Quoc Toan committee, <named-content xmlns:xlink="http://www.w3.org/1999/xlink" content-type="dwc:verbatimCoordinates" xlink:type="simple"><named-content content-type="geo-json" specific-use="{&#34;type&#34;:&#34;Point&#34;,&#34;coordinates&#34;:[106.292222,22.765556]}" id="NCID0EFTAG" xlink:type="simple">22°45'56"N, 106°17'32"E</named-content></named-content>, 11 April 2016, <italic>Y.M. Shui, W.H. Chen, C. Liu, H.Q. Nguyen,H.T. Nguyen, N.Q. Chuong CK0953</italic> (KUN!, CPC!); the same locality, Thang Moons mountain, 12 Apr 2016, <italic>Y.M. Shui, W.H. Chen, C. Liu, H.Q. Nguyen,H.T. Nguyen, N.Q. Chuong CK1005</italic> (KUN!, CPC!). Tuyen Quang province, Na Hang district, Sinh Long, <named-content xmlns:xlink="http://www.w3.org/1999/xlink" content-type="dwc:verbatimCoordinates" xlink:type="simple"><named-content content-type="geo-json" specific-use="{&#34;type&#34;:&#34;Point&#34;,&#34;coordinates&#34;:[105.395000,22.543333]}" id="NCID0ERTAG" xlink:type="simple">22°32'36"N, 105°23'42"E</named-content></named-content>, 300 m a.s.l., 28 November 2017, flower pinkish, <italic>Y.M. Shui, W.H. Chen, S.W. Guo, H.Q. Nguyen,H.T. Nguyen, N.Q. Chuong, K.S. Nguyen CK1453</italic> (KUN! CPC!).</p></tp:treatment-sec><tp:treatment-sec sec-type="notes" id="SECID0EYTAG"><title>Note.</title><p>In <tp:taxon-name><tp:taxon-name-part taxon-name-part-type="genus" reg="Begonia">Begonia</tp:taxon-name-part> <tp:taxon-name-part taxon-name-part-type="infraspecific-rank">sect.</tp:taxon-name-part> <tp:taxon-name-part taxon-name-part-type="section" reg="Coelocentrum">Coelocentrum</tp:taxon-name-part></tp:taxon-name> Irmsch., the new species is unique in the dense reticulate nerves on the abaxial surface of leaves (<xref ref-type="bibr" rid="B22">Shui et al. 2002</xref>; <xref ref-type="bibr" rid="B2">Averyanov and Nguyen 2012</xref>). As to the morphology of leaves (thick texture, the even abaxial surface and broadly ovate lamina) and flowers (glabrous pink flowers and glandular hairs outside petals), the new species is similar to <italic><tp:taxon-name><tp:taxon-name-part taxon-name-part-type="genus" reg="Begonia">B.</tp:taxon-name-part> <tp:taxon-name-part taxon-name-part-type="species" reg="crystallina">crystallina</tp:taxon-name-part></tp:taxon-name></italic>, <italic><tp:taxon-name><tp:taxon-name-part taxon-name-part-type="genus" reg="Begonia">B.</tp:taxon-name-part> <tp:taxon-name-part taxon-name-part-type="species" reg="lanternaria">lanternaria</tp:taxon-name-part></tp:taxon-name></italic> Irmsch. and <italic><tp:taxon-name><tp:taxon-name-part taxon-name-part-type="genus" reg="Begonia">B.</tp:taxon-name-part> <tp:taxon-name-part taxon-name-part-type="species" reg="longgangensis">longgangensis</tp:taxon-name-part></tp:taxon-name></italic> C.-I Peng &amp; Yan Liu (<xref ref-type="bibr" rid="B21">Shui and Chen 2017</xref>). However, the latter three species are obviously different from the new species in their slightly pubescent abaxial surface of leaves. In Cao Bang Province, Vietnam, there already are the other three new species described recently (<xref ref-type="bibr" rid="B18">Peng et al. 2015a</xref>), viz. <italic><tp:taxon-name><tp:taxon-name-part taxon-name-part-type="genus" reg="Begonia">B.</tp:taxon-name-part> <tp:taxon-name-part taxon-name-part-type="species" reg="caobangensis">caobangensis</tp:taxon-name-part></tp:taxon-name></italic> C.-I Peng &amp; C. W. Lin, <italic><tp:taxon-name><tp:taxon-name-part taxon-name-part-type="genus" reg="Begonia">B.</tp:taxon-name-part> <tp:taxon-name-part taxon-name-part-type="species" reg="circularis">circularis</tp:taxon-name-part></tp:taxon-name></italic> C.-I Peng &amp; C. W. Lin and <italic><tp:taxon-name><tp:taxon-name-part taxon-name-part-type="genus" reg="Begonia">B.</tp:taxon-name-part> <tp:taxon-name-part taxon-name-part-type="species" reg="melanobullata">melanobullata</tp:taxon-name-part></tp:taxon-name></italic> C.-I Peng &amp; C. W. Lin. The new proposed species is different from the above three species. During the survey in North Vietnam, <italic><tp:taxon-name><tp:taxon-name-part taxon-name-part-type="genus" reg="Begonia">B.</tp:taxon-name-part> <tp:taxon-name-part taxon-name-part-type="species" reg="caobangensis">caobangensis</tp:taxon-name-part></tp:taxon-name></italic> has been firstly discovered in the field in Tuyen Quang Province instead of Caobang Province. <italic><tp:taxon-name><tp:taxon-name-part taxon-name-part-type="genus" reg="Begonia">B.</tp:taxon-name-part> <tp:taxon-name-part taxon-name-part-type="species" reg="circularis">circularis</tp:taxon-name-part></tp:taxon-name></italic> seems to be similar as <italic><tp:taxon-name><tp:taxon-name-part taxon-name-part-type="genus" reg="Begonia">B.</tp:taxon-name-part> <tp:taxon-name-part taxon-name-part-type="species" reg="lanternaria">lanternaria</tp:taxon-name-part></tp:taxon-name></italic> Irmsch. but slightly different in the morphology of leaves and variable wings of fruit, while <italic><tp:taxon-name><tp:taxon-name-part taxon-name-part-type="genus" reg="Begonia">B.</tp:taxon-name-part> <tp:taxon-name-part taxon-name-part-type="species" reg="melanobullata">melanobullata</tp:taxon-name-part></tp:taxon-name></italic> is also similar to <italic><tp:taxon-name><tp:taxon-name-part taxon-name-part-type="genus" reg="Begonia">B.</tp:taxon-name-part> <tp:taxon-name-part taxon-name-part-type="species" reg="nahangensis">nahangensis</tp:taxon-name-part></tp:taxon-name></italic> Aver. &amp; H.Q.Nguyen in Vietnam instead of <italic><tp:taxon-name><tp:taxon-name-part taxon-name-part-type="genus" reg="Begonia">B.</tp:taxon-name-part> <tp:taxon-name-part taxon-name-part-type="species" reg="ferox">ferox</tp:taxon-name-part></tp:taxon-name></italic> C.-I Peng &amp; Yan Liu in China, but still slightly different with black hairs on the abaxial surface of leaves.</p><fig id="F8" position="float" orientation="portrait"><label>Figure 8.</label><caption><p>
          <italic><tp:taxon-name><tp:taxon-name-part taxon-name-part-type="genus" reg="Begonia">Begonia</tp:taxon-name-part> <tp:taxon-name-part taxon-name-part-type="species" reg="rhytidophylla">rhytidophylla</tp:taxon-name-part></tp:taxon-name></italic> Y.M. Shui &amp; W.H. Chen <bold>A</bold> and <bold>B</bold> Habitat <bold>C</bold> Plant <bold>D</bold> Stipule and petiole <bold>E</bold> Close-up of adaxial leaf <bold>F</bold> View of adaxial leaf <bold>G</bold> View of abaxial leaf <bold>H</bold> Young leaf adaxially <bold>I</bold> Young leaf abaxially <bold>J</bold> Inflorescence <bold>K</bold> Serial cross sections of ovary <bold>L</bold> Staminate flower, face view, side view and dorsal view <bold>M</bold> Pistillate flower, face view, side view and dorsal view. (<bold>A, B</bold>, photographs by Y.M. Shui; <bold>C–M</bold> by S. Radbouchoom).</p></caption><graphic xmlns:xlink="http://www.w3.org/1999/xlink" xlink:href="phytokeys-94-065-g008.jpg" position="float" orientation="portrait" xlink:type="simple" id="oo_182240.jpg"/></fig></tp:treatment-sec><ref-list><ref id="B22"><mixed-citation xmlns:xlink="http://www.w3.org/1999/xlink" xlink:type="simple">
          <person-group><name name-style="western"><surname>Shui</surname><given-names>Y-M</given-names></name><name name-style="western"><surname>Peng</surname><given-names>CI</given-names></name><name name-style="western"><surname>Wu</surname><given-names>CY</given-names></name></person-group> (<year>2002</year>) <article-title>Synopsis of the Chinese species of <italic><tp:taxon-name><tp:taxon-name-part taxon-name-part-type="genus">Begonia</tp:taxon-name-part></tp:taxon-name></italic> (<tp:taxon-name><tp:taxon-name-part taxon-name-part-type="family">Begoniaceae</tp:taxon-name-part></tp:taxon-name>), with a reappraisal of sectional delimitation.</article-title> <source>Botanical Bulletin of Academia Sinica</source> <volume>43</volume>: <fpage>313</fpage>–<lpage>327</lpage>.</mixed-citation></ref><ref id="B2"><mixed-citation xmlns:xlink="http://www.w3.org/1999/xlink" xlink:type="simple">
          <person-group><name name-style="western"><surname>Averyanov</surname><given-names>LV</given-names></name><name name-style="western"><surname>Nguyen</surname><given-names>HQ</given-names></name></person-group> (<year>2012</year>) <article-title>Eleven new species of <italic><tp:taxon-name><tp:taxon-name-part taxon-name-part-type="genus">Begonia</tp:taxon-name-part></tp:taxon-name></italic> L. (<tp:taxon-name><tp:taxon-name-part taxon-name-part-type="family">Begoniaceae</tp:taxon-name-part></tp:taxon-name>) from Laos and Vietnam.</article-title> <source>Turczaninowia</source> <volume>15</volume>(<issue>2</issue>): <fpage>5</fpage>–<lpage>32</lpage>.</mixed-citation></ref><ref id="B21"><mixed-citation xmlns:xlink="http://www.w3.org/1999/xlink" xlink:type="simple">
          <person-group><name name-style="western"><surname>Shui</surname><given-names>Y-M</given-names></name><name name-style="western"><surname>Chen</surname><given-names>W-H</given-names></name></person-group> (<year>2017</year>) <source><tp:taxon-name><tp:taxon-name-part taxon-name-part-type="genus">Begonia</tp:taxon-name-part></tp:taxon-name> of China.</source> <publisher-name>Yunnan Science and Technology Press</publisher-name>, <publisher-loc>Kunming</publisher-loc>, <size units="page">285 pp</size>.</mixed-citation></ref><ref id="B18"><mixed-citation xmlns:xlink="http://www.w3.org/1999/xlink" xlink:type="simple">
          <person-group><name name-style="western"><surname>Peng</surname><given-names>CI</given-names></name><name name-style="western"><surname>Lin</surname><given-names>CW</given-names></name><name name-style="western"><surname>Yang</surname><given-names>HA</given-names></name><name name-style="western"><surname>Kono</surname><given-names>Y</given-names></name><name name-style="western"><surname>Nguyen</surname><given-names>HQ</given-names></name></person-group> (<year>2015a</year>) Six new species of <italic><tp:taxon-name><tp:taxon-name-part taxon-name-part-type="genus">Begonia</tp:taxon-name-part></tp:taxon-name></italic> (<tp:taxon-name><tp:taxon-name-part taxon-name-part-type="family">Begoniaceae</tp:taxon-name-part></tp:taxon-name>) from limestone areas in Northern Vietnam. Botanical Studies 56: e9. <ext-link xlink:type="simple" ext-link-type="doi" xlink:href="10.1186/s40529-015-0089-3">http://dx.doi.org/10.1186/s40529-015-0089-3</ext-link></mixed-citation></ref></ref-list></tp:taxon-treatment>
